# Supplementary material for: Members of the GADD45 Protein Family Show Distinct Propensities to form Toxic Amyloid-Like Aggregates in Physiological Conditions
Source: Int J Mol Sci. 2021 Oct 2;22(19):10700. doi: 10.3390/ijms221910700 (PMC8509203; doi:10.3390/ijms221910700)
Supplement: Supplementary file 1 [file ijms-22-10700-s001.zip]

Archive with 1 entries (1 files):
- ijms-1383005-SI.pdf
